# Supplementary material for: Crotoxin Modulates Events Involved in Epithelial–Mesenchymal Transition in 3D Spheroid Model
Source: Toxins (Basel). 2021 Nov 22;13(11):830. doi: 10.3390/toxins13110830 (PMC8618719; doi:10.3390/toxins13110830)
Supplement: Supplementary file 1 [file toxins-13-00830-s001.zip]

Archive with 1 entries (1 files):
- toxins-1443790-sup.pdf
